# Supplementary material for: Induction of Hepcidin Expression in the Renal Cortex of Sickle Cell Disease Mice
Source: Int J Mol Sci. 2023 Jun 28;24(13):10806. doi: 10.3390/ijms241310806 (PMC10341858; doi:10.3390/ijms241310806)
Supplement: Supplementary file 1 [file ijms-24-10806-s001.zip]

Archive with 1 entries (1 files):
- ijms-2438249-supplementary.pdf
